# Supplementary material for: Fine Mapping and Identification of SmAPRR2 Regulating Rind Color in Eggplant (Solanum melongena L.)
Source: Int J Mol Sci. 2023 Feb 4;24(4):3059. doi: 10.3390/ijms24043059 (PMC9964064; doi:10.3390/ijms24043059)
Supplement: Supplementary file 1 [file ijms-24-03059-s001.zip]

Archive with 1 entries (1 files):
- ijms-2188812-supplementary.pdf
